# Supplementary material for: Parenting of Children with Autism Spectrum Disorder: A Grounded Theory Study
Source: Healthcare (Basel). 2021 Jul 12;9(7):872. doi: 10.3390/healthcare9070872 (PMC8306821; doi:10.3390/healthcare9070872)
Supplement: Supplementary file 1 [file healthcare-09-00872-s001.zip]

Archive with 1 entries (1 files):
- healthcare-1209500-SI.pdf
